# Supplementary material for: The heterogeneity of dermal mesenchymal cells reproduced in skin equivalents regulates barrier function and elasticity
Source: EMBO Rep. 2026 Apr 1;27(9):2319–44. doi: 10.1038/s44319-026-00757-w (PMC13172354; doi:10.1038/s44319-026-00757-w)
Supplement: Supplementary file 2 — Dataset EV1 [file 44319_2026_757_MOESM2_ESM.xlsx]

## Sheet: Dataset EV1
Dataset EV1. List of genes showing high correlation with pseudotime along fibroblast-to-fibroblast and fibroblast-to-pericyte differentiation trajectories
Pseudotime trajectory	gene	correlation
Y67_to_Y20	TUBA1B	-0.761562
	H2AFZ	-0.728976
	UBE2S	-0.725065
	TUBB4B	-0.702986
Y20_to_Y61	RARRES2	0.724594
	ANXA2	-0.758359
	S100A6	-0.749988
	SH3BGRL3	-0.705038
Y20_to_Y76	ANXA2	-0.73222
Y76_to_Y54	N/A	N/A
Y76_to_Y25	N/A	N/A
Y76_to_Y1	N/A	N/A
Y61_to_Y13	N/A	N/A
Y184_to_Y528	AC010343.3	-0.800615
	EML2-AS1	-0.78402
	LINC00958	-0.779919
	AL357507.1	-0.771687
	ZBTB7C	-0.770626
	F11R	-0.758816
	SERPINB5	-0.732089
	FAM184B	-0.723074
	SKA3	-0.721096
	SERPINB3	-0.712566
	KIAA0040	-0.712564
	SYNPO2	-0.707707
	FRMD4B	-0.70485
	AC025171.3	-0.701507
	MKX	-0.700061
	CCL26	0.700051
	TENM2	0.702802
	NEBL	0.708663
	IL1RN	0.717044
	SYTL1	0.73385
	PIEZO2	0.736846
	C10orf99	0.748647
	ANO1	0.752999
	CRCT1	0.754513
	SCHLAP1	0.759855
	GRIA1	0.76201
	FGFR3	0.767227
	TGM2	0.767602
	CDCA7	0.76799
	MXD3	0.774217
	EGFL6	0.775991
	KDR	0.780083
	CNGB1	0.803108
	HCK	0.803138
	BPIFC	0.81149
	CLEC7A	0.818383
	FERMT1	0.821364
	FGF13	0.824915
	CLCA2	0.832108

## Sheet: Legend
List of genes showing dynamic expression changes along each fibroblast cluster differentiation trajectory, with absolute correlation coefficients ≥ 0.7 between gene expression and pseudotime. Correlation coefficients were calculated using Spearman’s rank correlation.
